# Supplementary material for: Tumor Implantation Site of Syngeneic Oral Cancer Models Differentially Induces Site-Dependent Local and Systemic Immunosuppression
Source: Cancers (Basel). 2026 May 15;18(10):1607. doi: 10.3390/cancers18101607 (PMC13205123; doi:10.3390/cancers18101607)
Supplement: Supplementary file 1 [file cancers-18-01607-s001.zip]

Archive with 1 entries (1 files):
- cancers-4267753-supplementary.pdf
